# Supplementary material for: Transcriptome-wide identification and study of cancer-specific splicing events across multiple tumors
Source: Oncotarget. 2015 Feb 5;6(9):6825–39. doi: 10.18632/oncotarget.3145 (PMC4466652; doi:10.18632/oncotarget.3145)
Supplement: Supplementary file 2 [file oncotarget-06-6825-s002.xlsx]

## Sheet: Table S1
Table S1
163 Cancer-specific AS events	Mean of Psi
SE	BRCA_normal	BRCA_tumor	LUSC_normal	LUSC_tumor	LIHC_normal	LIHC_tumor	ENSG ID	Gene Name
chr10:34663802:34663930:-@chr10:34661426:34661464:-@chr10:34648999:34649187:-	0.5562	0.4298	0.5853	0.4181	0.6303	0.489	ENSG00000148498	PARD3
chr17:76210761:76210870:+@chr17:76218909:76219073:+@chr17:76219546:76221716:+	0.2128	0.0346	0.1621	0.0225	0.3027	0.0557	ENSG00000089685	BIRC5
chr8:82630417:82630459:-@chr8:82629484:82629523:-@chr8:82627222:82627349:-	0.7493	0.6187	0.76	0.5876	0.463	0.5743	ENSG00000104231	ZFAND1
chr6:45881965:45882146:-@chr6:45881515:45881549:-@chr6:45866190:45870992:-	0.0711	0.2465	0.0244	0.2444	0.4513	0.3455	ENSG00000112782	CLIC5
chr17:5329291:5329402:+@chr17:5329556:5329619:+@chr17:5335862:5336340:+	0.634	0.4864	0.7179	0.5161	0.6825	0.5185	ENSG00000129197	RPAIN
chr8:26721604:26722922:-@chr8:26627798:26628183:-@chr8:26613913:26614296:-	0.7932	0.5899	0.7967	0.61	0.9517	0.7603	ENSG00000120907	ADRA1A
chr6:39877579:39877699:-@chr6:39876816:39876878:-@chr6:39872034:39874893:-	0.8004	0.6703	0.8202	0.7188	0.8431	0.7081	ENSG00000124615	MOCS1
chr15:60688350:60688626:-@chr15:60685237:60685639:-@chr15:60678227:60678285:-	0.4546	0.2885	0.34	0.1796	0.3716	0.2307	ENSG00000182718	ANXA2
chr9:131036129:131036251:-@chr9:131035064:131035144:-@chr9:131030699:131030803:-	0.673	0.363	0.7233	0.4914	0.6476	0.5063	ENSG00000167110	GOLGA2
chr11:64850836:64850871:-@chr11:64846825:64847259:-@chr11:64835960:64836073:-	0.6296	0.8309	0.6529	0.8823	0.5443	0.7379	ENSG00000146670	CDCA5
chr5:126112853:126112944:+@chr5:126113053:126113559:+@chr5:126140468:126140624:+	0.6342	0.7761	0.7163	0.8403	0.68	0.7817	ENSG00000113368	LMNB1
chr11:65307716:65307853:-@chr11:65307484:65307624:-@chr11:65307191:65307352:-	0.3991	0.2849	0.4258	0.2394	0.5008	0.3477	ENSG00000168056	LTBP3
chr6:131199244:131199390:-@chr6:131193511:131193678:-@chr6:131191468:131191521:-	0.0633	0.2312	0.0947	0.2791	0.4123	0.2966	ENSG00000079819	EPB41L2
chr18:3131373:3131494:-@chr18:3129230:3129517:-@chr18:3126699:3126895:-	0.0756	0.2	0.105	0.583	0.1977	0.4202	ENSG00000101605	MYOM1
chr3:58817412:58817615:-@chr3:58792121:58792182:-@chr3:58739496:58739590:-	0.4921	0.625	0.5507	0.7315	0.5114	0.6508	ENSG00000163689	C3orf67
chr4:38869354:38869455:+@chr4:38870019:38870167:+@chr4:38879692:38880047:+	0.2192	0.3257	0.2223	0.3452	0.2286	0.3577	ENSG00000197712	FAM114A1
chr11:85339622:85339732:+@chr11:85342189:85342360:+@chr11:85342731:85342852:+	0.6379	0.3967	0.6933	0.5631	0.6928	0.5899	ENSG00000171204	TMEM126B
chr6:46823711:46823795:-@chr6:46822452:46822518:-@chr6:46820242:46821808:-	0.2284	0.3577	0.0737	0.2642	0.0811	0.3161	ENSG00000069122	GPR116
chr3:194134488:194134568:-@chr3:194132928:194133017:-@chr3:194123403:194126845:-	0.7899	0.6022	0.8179	0.6653	0.6828	0.5714	ENSG00000133657	ATP13A3
chr10:111890121:111890244:+@chr10:111892063:111892158:+@chr10:111893084:111895323:+	0.2958	0.4076	0.2753	0.6015	0.1592	0.2639	ENSG00000148700	ADD3
chr14:100842597:100842680:-@chr14:100841620:100841740:-@chr14:100835424:100835595:-	0.4155	0.2775	0.617	0.4184	0.6743	0.4032	ENSG00000140105	WARS
chr3:98241386:98241910:-@chr3:98240497:98240562:-@chr3:98239977:98240286:-	0.1045	0.2482	0.1047	0.2792	0.3633	0.4813	ENSG00000080822,ENSG00000080819	CLDND1
chr9:21994820:21995300:-@chr9:21993881:21994052:-@chr9:21970901:21971207:-	0.4018	0.2861	0.348	0.1969	0.4336	0.2289	ENSG00000147889	CDKN2A
chr17:74090495:74090662:-@chr17:74086410:74086478:-@chr17:74085256:74085401:-	0.2015	0.4503	0.1963	0.3144	0.4397	0.2915	ENSG00000182473	EXOC7
chr19:1358393:1358463:+@chr19:1358587:1358699:+@chr19:1360135:1361031:+	0.0713	0.221	0.1002	0.2595	0.1306	0.234	ENSG00000160953	MUM1
chr20:37076109:37076266:+@chr20:37076573:37076736:+@chr20:37077305:37077373:+	0.3615	0.2395	0.3765	0.1613	0.3261	0.1548	ENSG00000174365	SNHG11
chr8:26721604:26722922:-@chr8:26716549:26716722:-@chr8:26605667:26606265:-	0.2824	0.4631	0.254	0.4607	0.0586	0.2852	ENSG00000120907	ADRA1A
chr10:79796952:79797062:+@chr10:79799959:79799983:+@chr10:79800373:79800473:+	0.9403	0.7475	0.85	0.5495	0.7169	0.5072	ENSG00000138326	RPS24
chr10:103902802:103902855:+@chr10:103904007:103904064:+@chr10:103908129:103908278:+	0.7026	0.5551	0.7272	0.5495	0.6514	0.5317	ENSG00000148840	PPRC1
chr7:103123320:103123418:-@chr7:103113449:103113453:-@chr7:103112231:103113355:-	0.1452	0.3337	0.2433	0.3867	0.0472	0.1589	ENSG00000189056	RELN
chr1:160109683:160109774:+@chr1:160110441:160110564:+@chr1:160111084:160113374:+	0.0282	0.2234	0.0763	0.3242	0.3592	0.252	ENSG00000018625	ATP1A2
chr1:155170491:155170617:+@chr1:155172914:155173062:+@chr1:155174826:155175286:+	0.1259	0.2795	0.3721	0.247	0.4037	0.2763	ENSG00000231064	RP11-263K19.4
chr2:3605976:3606588:+@chr2:3607038:3607319:+@chr2:3608907:3609340:+	0.3831	0.5003	0.403	0.5412	0.2029	0.4003	ENSG00000234171	RNASEH1-AS1
chr14:73749067:73749213:-@chr14:73745989:73746132:-@chr14:73741918:73744001:-	0.1859	0.4764	0.0677	0.3461	0.1578	0.3199	ENSG00000133961	NUMB
chr10:79796952:79797062:+@chr10:79799962:79799982:+@chr10:79800373:79800473:+	0.8184	0.4306	0.6326	0.2999	0.5294	0.2688	ENSG00000138326	RPS24
chr3:24338717:24338862:-@chr3:24270429:24270492:-@chr3:24231565:24231825:-	0.8738	0.724	0.7007	0.5897	0.6275	0.7399	ENSG00000151090	THRB
chr16:46727005:46727094:+@chr16:46729474:46729586:+@chr16:46729929:46729997:+	0.6559	0.8173	0.6638	0.8818	0.6173	0.7259	ENSG00000091651	ORC6
chr7:129710349:129710649:+@chr7:129736761:129736847:+@chr7:129756285:129756506:+	0.5299	0.6436	0.4458	0.5864	0.5252	0.6311	ENSG00000128607	KLHDC10
chr15:91512754:91512853:-@chr15:91512309:91512350:-@chr15:91509268:91510432:-	0.2151	0.0958	0.2549	0.1227	0.3911	0.2099	ENSG00000198901	PRC1
chr3:98241386:98241910:-@chr3:98240497:98240540:-@chr3:98239977:98240286:-	0.1358	0.3009	0.1305	0.3233	0.3942	0.5213	ENSG00000080822,ENSG00000080819	CLDND1
chr17:79865430:79865474:-@chr17:79865080:79865133:-@chr17:79864636:79864774:-	0.4171	0.5234	0.5009	0.6241	0.5336	0.3872	ENSG00000185813	PCYT2
chr2:216238045:216238134:-@chr2:216236832:216237023:-@chr2:216236632:216236738:-	0.6946	0.7979	0.696	0.8984	0.7164	0.8708	ENSG00000115414	FN1
chr2:175351601:175351816:-@chr2:175347738:175347886:-@chr2:175346225:175346715:-	0.304	0.4821	0.44	0.5617	0.4422	0.5843	ENSG00000163328	GPR155
chr2:238303230:238303847:-@chr2:238296225:238296827:-@chr2:238289558:238290142:-	0.2251	0.6003	0.7907	0.6269	0.4808	0.3231	ENSG00000163359	COL6A3
chr13:76378425:76378677:+@chr13:76383290:76383319:+@chr13:76391297:76391414:+	0.5811	0.4801	0.8637	0.5915	0.6939	0.5368	ENSG00000136153	LMO7
chr3:37136283:37136399:-@chr3:37132958:37133029:-@chr3:37125127:37125297:-	0.694	0.3002	0.797	0.6371	0.7733	0.559	ENSG00000093167	LRRFIP2
chr12:123694603:123694709:-@chr12:123687797:123687922:-@chr12:123687171:123687631:-	0.335	0.4952	0.3893	0.5731	0.4037	0.5429	ENSG00000051825	MPHOSPH9
chr7:30618847:30618930:-@chr7:30618622:30618744:-@chr7:30617111:30617707:-	0.5827	0.302	0.5009	0.2675	0.3406	0.2305	ENSG00000196295	AC005154.6
chr1:171196790:171196927:-@chr1:171173030:171173127:-@chr1:171168386:171168654:-	0.9678	0.7684	0.9856	0.8274	0.6672	0.5293	ENSG00000225243,ENSG00000231424	RP1-127D3.4
chr7:30793347:30793554:+@chr7:30805961:30806177:+@chr7:30818048:30818167:+	0.1287	0.3109	0.0198	0.2716	0.1603	0.3448	ENSG00000254959	INMT-FAM188B
chr11:35211382:35211519:+@chr11:35232793:35232996:+@chr11:35236399:35236461:+	0.6657	0.7993	0.4798	0.8283	0.31	0.4178	ENSG00000026508	CD44
chr5:122181160:122181388:+@chr5:122226722:122226820:+@chr5:122272429:122272512:+	0.3152	0.1971	0.2249	0.3289	0.3986	0.2845	ENSG00000064652	SNX24
chr9:139304780:139305054:-@chr9:139304542:139304691:-@chr9:139302278:139302390:-	0.4429	0.5517	0.4645	0.5822	0.4057	0.5072	ENSG00000165689	SDCCAG3
chr3:180630234:180630524:+@chr3:180632440:180632783:+@chr3:180651122:180651174:+	0.4627	0.281	0.473	0.3661	0.4893	0.35	ENSG00000114416	FXR1
chr17:65870933:65871136:+@chr17:65871672:65871860:+@chr17:65882244:65882432:+	0.7324	0.363	0.7256	0.4019	0.6536	0.4351	ENSG00000171634	BPTF
chr11:120195838:120196077:+@chr11:120197831:120198349:+@chr11:120200686:120204388:+	0.628	0.7626	0.6442	0.8472	0.5897	0.7508	ENSG00000181264	TMEM136
chr15:41624113:41624179:-@chr15:41611856:41611978:-@chr15:41605471:41605552:-	0.6377	0.8146	0.639	0.8479	0.5936	0.7717	ENSG00000104147	OIP5
chr16:69166387:69166493:-@chr16:69154956:69155073:-@chr16:69151912:69154552:-	0.6924	0.5635	0.7495	0.6315	0.5828	0.4792	ENSG00000168802	CHTF8
chr16:69155339:69155396:-@chr16:69154956:69155073:-@chr16:69151912:69154552:-	0.6562	0.5366	0.687	0.5811	0.5733	0.4626	ENSG00000168802	CHTF8
chr8:145738025:145738154:-@chr8:145737775:145737944:-@chr8:145737527:145737707:-	0.8239	0.9246	0.8229	0.9354	0.7583	0.8909	ENSG00000160957	RECQL4
chr14:100842597:100842680:-@chr14:100841620:100841687:-@chr14:100835424:100835595:-	0.4933	0.3358	0.6891	0.4815	0.7115	0.452	ENSG00000140105	WARS
chr20:44442076:44442103:+@chr20:44443023:44443109:+@chr20:44444180:44444384:+	0.8152	0.9608	0.8154	0.9779	0.6945	0.9163	ENSG00000175063	UBE2C
chr3:160166514:160166583:-@chr3:160165520:160165630:-@chr3:160153291:160156974:-	0.1944	0.0512	0.2063	0.0523	0.4125	0.2886	ENSG00000213186,ENSG00000248710	TRIM59
chr8:26721604:26722922:-@chr8:26716549:26716722:-@chr8:26613913:26614296:-	0.2555	0.4505	0.2067	0.4296	0.0503	0.2598	ENSG00000120907	ADRA1A
chr1:78963559:78963629:+@chr1:78997898:78998038:+@chr1:79002091:79006386:+	0.1453	0.3129	0.2216	0.3574	0.3909	0.2075	ENSG00000122420	PTGFR
chr3:152163071:152163328:+@chr3:152164493:152164546:+@chr3:152165409:152165562:+	0.1963	0.4446	0.1321	0.4627	0.1932	0.3864	ENSG00000152601	MBNL1
chr19:7152737:7152938:-@chr19:7150508:7150543:-@chr19:7142827:7143101:-	0.6309	0.2969	0.5274	0.3806	0.77	0.6123	ENSG00000171105	INSR
chr6:168311964:168312169:+@chr6:168314083:168314103:+@chr6:168314848:168314993:+	0.4267	0.2334	0.6642	0.5314	0.4247	0.2181	ENSG00000130396	MLLT4
chr15:101827113:101827215:-@chr15:101826419:101826498:-@chr15:101825931:101826006:-	0.5968	0.8264	0.7377	0.8907	0.6628	0.777	ENSG00000131876	SNRPA1
chr12:53677842:53677951:+@chr12:53679708:53680696:+@chr12:53681756:53682125:+	0.7333	0.857	0.6976	0.8342	0.512	0.7114	ENSG00000135476	ESPL1
chr20:44442076:44442103:+@chr20:44444180:44444384:+@chr20:44444493:44444552:+	0.6523	0.8773	0.6758	0.9131	0.5967	0.794	ENSG00000175063	UBE2C
chr14:102698872:102699045:-@chr14:102691432:102692745:-@chr14:102690837:102691131:-	0.7478	0.6285	0.6974	0.5799	0.5722	0.459	ENSG00000080823	MOK
chr10:79796952:79797062:+@chr10:79799962:79799983:+@chr10:79800373:79800473:+	0.9599	0.7921	0.8888	0.6187	0.7983	0.5773	ENSG00000138326	RPS24
chr5:131705401:131706057:+@chr5:131714070:131719993:+@chr5:131721020:131721191:+	0.748	0.5898	0.566	0.4233	0.4043	0.3018	ENSG00000197375	SLC22A5
chr20:50418818:50419048:-@chr20:50407872:50408891:-@chr20:50405400:50405680:-	0.6161	0.7297	0.59	0.745	0.6127	0.7324	ENSG00000101115	SALL4
chr13:50007454:50007529:-@chr13:49975269:49975406:-@chr13:49956936:49957077:-	0.6504	0.458	0.5058	0.3168	0.4018	0.1694	ENSG00000102547	CAB39L
chr14:100842597:100842680:-@chr14:100841620:100841743:-@chr14:100835424:100835595:-	0.4118	0.2763	0.6114	0.4148	0.6794	0.4012	ENSG00000140105	WARS
chr4:338124:338219:+@chr4:366453:366796:+@chr4:376884:377760:+	0.8104	0.6653	0.7526	0.6457	0.5903	0.4089	ENSG00000131127	ZNF141
chr14:73753818:73754022:-@chr14:73749067:73749213:-@chr14:73741918:73744001:-	0.7989	0.5197	0.8916	0.69	0.6661	0.4866	ENSG00000133961	NUMB
chr2:63206323:63206470:+@chr2:63215066:63215173:+@chr2:63217851:63217975:+	0.2574	0.5384	0.3135	0.6272	0.2156	0.3955	ENSG00000115504	EHBP1
chr10:70287003:70287280:-@chr10:70276841:70277022:-@chr10:70276508:70276600:-	0.2254	0.4723	0.4163	0.5348	0.3292	0.5307	ENSG00000122912	SLC25A16
chrX:108939373:108939425:-@chrX:108928656:108928673:-@chrX:108926365:108926895:-	0.237	0.3644	0.1542	0.329	0.3738	0.2581	ENSG00000068366	ACSL4
chr15:44673004:44673174:+@chr15:44695085:44695252:+@chr15:44705534:44707959:+	0.5358	0.4217	0.5402	0.4194	0.5328	0.3881	ENSG00000166734	CASC4
chr10:12191851:12191960:+@chr10:12197777:12197930:+@chr10:12198906:12199066:+	0.3939	0.6109	0.4483	0.6056	0.476	0.6479	ENSG00000065665	SEC61A2
chr1:143910078:143910155:-@chr1:143906012:143906136:-@chr1:143896452:143897641:-	0.5668	0.7213	0.607	0.7926	0.4607	0.6206	ENSG00000215784	FAM72D
chr20:50418818:50419048:-@chr20:50406561:50408891:-@chr20:50405400:50405680:-	0.6778	0.8068	0.6564	0.8163	0.6736	0.7893	ENSG00000101115	SALL4
chr3:98241386:98241910:-@chr3:98240497:98240547:-@chr3:98239977:98240286:-	0.1235	0.2846	0.1251	0.3163	0.3781	0.5048	ENSG00000080822,ENSG00000080819	CLDND1
chr9:21994820:21995300:-@chr9:21993881:21994067:-@chr9:21970901:21971207:-	0.384	0.2768	0.341	0.1884	0.3618	0.2256	ENSG00000147889	CDKN2A
chr8:95479633:95479783:-@chr8:95470496:95470664:-@chr8:95423349:95423543:-	0.7025	0.8604	0.6503	0.8682	0.5531	0.682	ENSG00000197275	RAD54B
chr1:78958357:78959226:+@chr1:78963559:78963629:+@chr1:79002091:79006386:+	0.1064	0.3012	0.1481	0.3356	0.3929	0.2007	ENSG00000122420	PTGFR
chr6:30294131:30294927:-@chr6:30282046:30282259:-@chr6:30263909:30264014:-	0.5838	0.6861	0.443	0.6646	0.4253	0.5307	ENSG00000231074	HCG18
chr8:67579787:67579936:+@chr8:67589877:67590189:+@chr8:67591956:67592259:+	0.4381	0.585	0.4291	0.6068	0.4841	0.617	ENSG00000213865	C8orf44
chr4:56749989:56750094:+@chr4:56755054:56755098:+@chr4:56756389:56756552:+	0.4121	0.7382	0.1374	0.6092	0.3379	0.512	ENSG00000090989	EXOC1
chr17:62747925:62748074:-@chr17:62746712:62746841:-@chr17:62745780:62746126:-	0.3036	0.1382	0.3358	0.112	0.2714	0.1555	ENSG00000215769	hsa-mir-6080
chr7:102185153:102185223:-@chr7:102183972:102184108:-@chr7:102181948:102182109:-	0.7056	0.8262	0.7893	0.9393	0.6809	0.7844	ENSG00000168255,ENSG00000228049	POLR2J3
chr20:44463598:44463755:+@chr20:44469087:44469097:+@chr20:44469278:44471914:+	0.4034	0.232	0.3607	0.2469	0.3969	0.2815	ENSG00000124104	SNX21
chr14:50116983:50117159:-@chr14:50114011:50114078:-@chr14:50110270:50110388:-	0.7146	0.8338	0.6824	0.8544	0.6982	0.8207	ENSG00000100479	POLE2
chr3:12330436:12330633:+@chr3:12353879:12353952:+@chr3:12421203:12421430:+	0.9195	0.7018	0.9251	0.7667	0.6947	0.8027	ENSG00000132170	PPARG
chr5:122181160:122181388:+@chr5:122189369:122189462:+@chr5:122272429:122272512:+	0.3107	0.1974	0.1912	0.3338	0.3897	0.2794	ENSG00000064652	SNX24
chr9:19336268:19336412:+@chr9:19336684:19336830:+@chr9:19340990:19341112:+	0.6683	0.8166	0.6449	0.7919	0.5925	0.7378	ENSG00000137145	DENND4C
chr14:100842597:100842680:-@chr14:100841620:100841883:-@chr14:100835424:100835595:-	0.3037	0.1851	0.4567	0.2833	0.5657	0.3037	ENSG00000140105	WARS
chr11:62623484:62623853:+@chr11:62639049:62639141:+@chr11:62648491:62648919:+	0.4854	0.6663	0.1177	0.477	0.2536	0.5228	ENSG00000168003	SLC3A2
chr11:113142482:113142598:+@chr11:113143655:113143770:+@chr11:113145989:113149158:+	0.0501	0.238	0.1095	0.2362	0.1697	0.307	ENSG00000149294	NCAM1
chr17:8213556:8213661:+@chr17:8214146:8214181:+@chr17:8215309:8215958:+	0.07	0.173	0.0581	0.2994	0.4042	0.2841	ENSG00000198844	ARHGEF15
chr22:31495731:31495882:+@chr22:31496871:31496939:+@chr22:31500302:31500610:+	0.7593	0.9186	0.6726	0.9117	0.7294	0.8358	ENSG00000183963,ENSG00000100330	SMTN
chr7:102185153:102185223:-@chr7:102183972:102184149:-@chr7:102181948:102182109:-	0.7201	0.8359	0.786	0.9398	0.6697	0.7876	ENSG00000168255,ENSG00000228049	POLR2J3
chr8:26721604:26722922:-@chr8:26627798:26628183:-@chr8:26605667:26606265:-	0.8172	0.5922	0.8321	0.5962	0.9386	0.7751	ENSG00000120907	ADRA1A
chr1:53387225:53387591:-@chr1:53379567:53379767:-@chr1:53377395:53377462:-	0.7199	0.5937	0.5053	0.6628	0.1981	0.3786	ENSG00000121310	ECHDC2
chr6:138768138:138768330:-@chr6:138763120:138763251:-@chr6:138751530:138754817:-	0.2224	0.4693	0.2449	0.3635	0.3958	0.5389	ENSG00000135540	NHSL1
chr5:148619322:148619451:+@chr5:148622054:148622101:+@chr5:148624444:148624578:+	0.6871	0.485	0.7707	0.563	0.7547	0.6096	ENSG00000173210	ABLIM3
chr1:9801152:9801314:-@chr1:9797556:9797612:-@chr1:9795943:9796100:-	0.5101	0.192	0.4537	0.3374	0.5074	0.3598	ENSG00000171603	CLSTN1
chr4:88898211:88898249:+@chr4:88901198:88901278:+@chr4:88901545:88901586:+	0.7469	0.8606	0.713	0.8879	0.6452	0.8683	ENSG00000118785	SPP1
chr3:123452534:123453069:-@chr3:123451743:123451949:-@chr3:123444791:123444925:-	0.6851	0.556	0.7098	0.5104	0.5577	0.4225	ENSG00000065534	MYLK
chr2:173362703:173362828:+@chr2:173366500:173366629:+@chr2:173368819:173371181:+	0.6882	0.4403	0.564	0.7396	0.3206	0.2132	ENSG00000091409	ITGA6
chr6:33366065:33366164:+@chr6:33368169:33368291:+@chr6:33371091:33371144:+	0.3366	0.0997	0.3482	0.1252	0.497	0.1898	ENSG00000237649	KIFC1
chrX:154255055:154255215:-@chrX:154250685:154250771:-@chrX:154227754:154227875:-	0.6452	0.4006	0.7193	0.4152	0.551	0.4369	ENSG00000185010	F8
chr7:79088163:79088315:+@chr7:79088723:79088769:+@chr7:79088852:79096783:+	0.0384	0.1458	0.0351	0.1921	0.0922	0.2775	ENSG00000234456	MAGI2-AS3
chr3:12328867:12329174:+@chr3:12353879:12353952:+@chr3:12421203:12421430:+	0.9575	0.7395	0.9577	0.7947	0.7222	0.8424	ENSG00000132170	PPARG
chr7:102185153:102185223:-@chr7:102183972:102184144:-@chr7:102181948:102182109:-	0.7233	0.8395	0.7821	0.9424	0.6831	0.7849	ENSG00000168255,ENSG00000228049	POLR2J3
chr15:91512754:91512853:-@chr15:91512309:91512350:-@chr15:91509280:91509883:-	0.1886	0.0441	0.2147	0.0395	0.3944	0.1082	ENSG00000198901	PRC1
chr1:2433551:2433848:+@chr1:2435056:2435082:+@chr1:2435361:2436964:+	0.2396	0.3992	0.389	0.192	0.4784	0.3442	ENSG00000149527	PLCH2
chr3:37396592:37396678:+@chr3:37402734:37402796:+@chr3:37407571:37408370:+	0.3958	0.714	0.2886	0.5147	0.4278	0.5466	ENSG00000144674	GOLGA4
chr12:49580394:49580616:-@chr12:49580093:49580241:-@chr12:49578578:49579773:-	0.9153	0.7508	0.8879	0.6679	0.5622	0.4046	ENSG00000167552	TUBA1A
chr1:110213909:110214004:+@chr1:110214095:110214205:+@chr1:110217369:110217908:+	0.86	0.7041	0.8565	0.7348	0.3308	0.523	ENSG00000213366	GSTM2
RI
chr2:74686565:74686679:+@chr2:74686770:74686872:+	0.4805	0.6194	0.4893	0.6945	0.4562	0.6359	ENSG00000239779	WBP1
chr21:45751897:45751726:-@chr21:45750799:45750346:-	0.3926	0.5021	0.3409	0.4914	0.1586	0.2604	ENSG00000160226	C21orf2
chr3:132298402:132298336:-@chr3:132297725:132297640:-	0.4271	0.5273	0.4498	0.6178	0.0911	0.248	ENSG00000240303	ACAD11
chr1:28907158:28907072:-@chr1:28906493:28906045:-	0.3924	0.2538	0.5049	0.3168	0.4319	0.3112	ENSG00000197989	SNHG12
chr19:10446652:10446347:-@chr19:10446029:10445742:-	0.1985	0.4019	0.0709	0.2197	0.1111	0.3763	ENSG00000076662	ICAM3
chr9:139753661:139753769:+@chr9:139754338:139754516:+	0.1189	0.3205	0.2476	0.4549	0.0426	0.1609	ENSG00000177943	MAMDC4
chr2:74686565:74686689:+@chr2:74686770:74686872:+	0.3537	0.5163	0.3769	0.6185	0.3912	0.545	ENSG00000239779	WBP1
chr3:52005908:52005828:-@chr3:52005714:52005476:-	0.2834	0.4948	0.3247	0.6075	0.1789	0.3337	ENSG00000114779	ABHD14B
chr1:161146896:161146702:-@chr1:161146369:161146224:-	0.5466	0.3075	0.4812	0.3708	0.533	0.3398	ENSG00000158850	B4GALT3
chr1:28907158:28906937:-@chr1:28906493:28906045:-	0.5813	0.4282	0.6605	0.5333	0.6254	0.4626	ENSG00000197989	SNHG12
A3SS
chr8:67364188:67364340:+@chr8:67365945|67366294:67366392:+	0.2855	0.4993	0.3753	0.6355	0.1119	0.2825	ENSG00000147576	ADHFE1
chr16:1843638:1843734:-@chr16:1842402|1842516:1840414:-	0.3918	0.274	0.1765	0.3915	0.0181	0.1443	ENSG00000099769	IGFALS
chr19:19144419:19144822:+@chr19:19153520|19153525:19153686:+	0.6683	0.7834	0.6567	0.8053	0.5929	0.703	ENSG00000105676	ARMC6
chr12:53343499:53343608:-@chr12:53343362|53343369:53343240:-	0.5959	0.7505	0.7126	0.5721	0.7553	0.6432	ENSG00000170421	KRT8
chr17:27045140:27045286:-@chr17:27044611|27044665:27044231:-	0.5088	0.6222	0.5019	0.6446	0.5324	0.6712	ENSG00000109113	RAB34
chr6:44095376:44095415:+@chr6:44102157|44102298:44102480:+	0.3089	0.1657	0.0842	0.1922	0.2816	0.1647	ENSG00000137216	TMEM63B
chr2:74685527:74685798:+@chr2:74686565|74686605:74686689:+	0.5247	0.3958	0.4588	0.2869	0.36	0.2448	ENSG00000115274,ENSG00000239779	INO80B
chr1:63872733:63872797:+@chr1:63876811|63876817:63877002:+	0.2191	0.1136	0.3119	0.1862	0.38	0.2105	ENSG00000088035	ALG6
chr16:3024001:3024158:-@chr16:3023216|3023254:3023139:-	0.41	0.1901	0.4434	0.1576	0.445	0.2404	ENSG00000127564	PKMYT1
chr16:3024001:3024158:-@chr16:3023216|3023446:3023139:-	0.8145	0.6696	0.8105	0.5383	0.7576	0.6163	ENSG00000127564	PKMYT1
chr12:49580394:49580616:-@chr12:49580197|49580241:49580093:-	0.9875	0.8535	0.9705	0.5193	0.5583	0.4358	ENSG00000167552	TUBA1A
chr3:136676707:136677043:+@chr3:136699173|136699308:136699434:+	0.3397	0.4428	0.3935	0.2315	0.2859	0.4113	ENSG00000174564	IL20RB
chr9:137717638:137717750:+@chr9:137721822|137721954:137722022:+	0.418	0.6375	0.4272	0.7073	0.4633	0.5913	ENSG00000130635	COL5A1
chr17:27045140:27045286:-@chr17:27044611|27044638:27044231:-	0.4511	0.5566	0.4802	0.6323	0.4895	0.6237	ENSG00000109113	RAB34
chr7:100488790:100488959:-@chr7:100487956|100488709:100487615:-	0.4329	0.5977	0.3894	0.5213	0.295	0.4668	ENSG00000087085	ACHE
A5SS
chr1:169559440:169559385|169559386:-@chr1:169558090:169558699:-	0.8138	0.6767	0.893	0.6515	0.6489	0.5458	ENSG00000174175	SELP
chr21:44293801:44293661|44293713:-@chr21:44283550:44283706:-	0.6759	0.8102	0.7227	0.8632	0.7393	0.8474	ENSG00000160193	WDR4
chr19:58055951:58055019|58055605:-@chr19:58053208:58054611:-	0.4299	0.5748	0.4193	0.5509	0.4285	0.5293	ENSG00000105132,ENSG00000251369	ZNF550
chr17:26925653:26925483|26925528:-@chr17:26919000:26920084:-	0.2314	0.0611	0.2473	0.0556	0.2476	0.1035	ENSG00000076382,ENSG00000258472	SPAG5
chr8:124360513:124360423|124360427:-@chr8:124359332:124359646:-	0.8147	0.9273	0.7587	0.9158	0.76	0.8657	ENSG00000156802	ATAD2
chr12:124812179:124811955|124812093:-@chr12:124810737:124810916:-	0.5389	0.7799	0.4167	0.6509	0.6419	0.754	ENSG00000196498	NCOR2
chr1:42922173:42922299|42922744:+@chr1:42922918:42923021:+	0.2849	0.5246	0.4309	0.6545	0.4394	0.5608	ENSG00000127125	PPCS
chr16:15802698:15802659|15802660:-@chr16:15796992:15797980:-	0.0336	0.3282	0.0144	0.2892	0.2881	0.4085	ENSG00000133392	MYH11
chr19:38806445:38806357|38806387:-@chr19:38800045:38800283:-	0.364	0.4834	0.4467	0.618	0.5306	0.7927	ENSG00000167645	YIF1B
chr9:137721822:137721890|137722022:+@chr9:137726817:137727050:+	0.181	0.0555	0.1688	0.0461	0.2127	0.0897	ENSG00000130635	COL5A1
chr12:4665519:4665668|4665716:+@chr12:4668023:4669213:+	0.176	0.0744	0.1593	0.0569	0.3	0.1444	ENSG00000111247	RAD51AP1
chr6:34204650:34204738|34204740:+@chr6:34208514:34208659:+	0.5418	0.6892	0.6179	0.9234	0.4853	0.6669	ENSG00000137309	HMGA1
chr16:1733510:1733593|1733621:+@chr16:1735440:1735588:+	0.2134	0.0933	0.2963	0.1441	0.3227	0.2148	ENSG00000206053,ENSG00000261732	HN1L
chr16:16315688:16315470|16315506:-@chr16:16313679:16313804:-	0.4621	0.5933	0.433	0.5762	0.1872	0.3982	ENSG00000091262	ABCC6
